# Supplementary material for: Diagnosis and Surgical Management for Advanced Pancreatic Cancer Requiring Vascular Resection
Source: Diagnostics (Basel). 2025 Dec 28;16(1):102. doi: 10.3390/diagnostics16010102 (PMC12785877; doi:10.3390/diagnostics16010102)
Supplement: Supplementary file 1 [file diagnostics-16-00102-s001.zip]

Archive with 1 entries (1 files):
- diagnostics-4037187-supplementary.pdf
